# Supplementary material for: Circulating miRNAs in the Plasma of Post-COVID-19 Patients with Typical Recovery and Those with Long-COVID Symptoms: Regulation of Immune Response-Associated Pathways
Source: Noncoding RNA. 2024 Sep 2;10(5):48. doi: 10.3390/ncrna10050048 (PMC11417918; doi:10.3390/ncrna10050048)
Supplement: Supplementary file 1 [file ncrna-10-00048-s001.zip]

Archive with 1 entries (1 files):
- ncrna-3127604-supplementary.pdf
